# Supplementary material for: G-Protein-Coupled Receptor 91-Dependent Signalling Does Not Influence Vascular Inflammation and Atherosclerosis in Hyperlipidaemic Mice
Source: Cells. 2023 Nov 6;12(21):2580. doi: 10.3390/cells12212580 (PMC10647868; doi:10.3390/cells12212580)
Supplement: Supplementary file 1 [file cells-12-02580-s001.zip]

Archive with 1 entries (1 files):
- cells-2663267-SI.pdf
